# Supplementary material for: Update on Interventional Management of Neuropathic Pain: A Delphi Consensus of the Spanish Pain Society Neuropathic Pain Task Force
Source: Medicina (Kaunas). 2022 Apr 30;58(5):627. doi: 10.3390/medicina58050627 (PMC9146461; doi:10.3390/medicina58050627)
Supplement: Supplementary file 1 [file medicina-58-00627-s001.zip]

Archive with 3 entries (3 files):
- example of original questionnaire in Spanish.pdf
- examples of emails.pdf
- FIIDOLNE2 v1-1 Supp Digital Content.pdf
